# Supplementary material for: Addition of soluble fiber to standard purified diets is important for gut morphology in mice
Source: Sci Rep. 2023 Nov 7;13:19340. doi: 10.1038/s41598-023-46331-5 (PMC10630450; doi:10.1038/s41598-023-46331-5)
Supplement: Supplementary file 2 — Supplementary Tables. [file 41598_2023_46331_MOESM2_ESM.xlsx]

## Sheet: Suppl. Table S1
Supplementary Table S1 - differences in microbial abundances in the caecum
This is the result of a statistical test using ALDEx2 to compare the abundances of genera in the caecum. Abundances of sequence variants assigned to the same genus were agglomerated and transformed to centered log ratios using 64 Monte Carlo simulations. A generalized linear model was used for the statistical test with Chow diet used as intercept and the others diets as effects. The table provide…
	intercept (Chow)		70S		50S		30S		AIN93G
Genus	est	p.adj	est	p.adj	est	p.adj	est	p.adj	est	p.adj
Faecalibaculum	4.17775	1.44104e-28	6.83931	1.02431e-34	6.12699	1.50877e-30	6.17239	2.73093e-31	7.50379	2.06544e-38
Akkermansia	7.4121	1.78508e-32	3.90467	1.22228e-07	3.12899	5.69667e-05	1.82592	0.240534	0.345622	1
Bifidobacterium	-1.97983	0.00570512	11.8703	1.21822e-20	11.5513	4.81518e-20	9.89586	1.25435e-16	11.1643	2.90033e-19
Muribaculaceae_g	11.1373	1.27303e-103	0.561108	0.330969	0.337715	0.99813	-0.299641	1	-0.555231	0.330547
Prevotellaceae NK3B31 group	5.99676	1.96428e-14	3.67745	0.00151538	2.6705	0.104579	-1.30544	1	-7.81427	1.84226e-12
Lactobacillus	6.95017	2.98675e-11	-1.86212	1	-5.14695	0.00110035	-10.1128	5.4867e-11	-8.59701	1.90852e-09
Lachnospiraceae NK4A136 group	12.3581	2.96389e-97	-0.019179	1	0.337355	1	0.481223	0.992849	-1.22057	8.75403e-05
Prevotellaceae UCG-001	6.67801	9.29844e-15	-1.33515	1	-4.34531	0.000510599	-5.99804	6.66549e-07	-9.7566	3.13388e-16
Alistipes	8.57814	2.04057e-88	-0.000818617	1	0.148459	1	0.591293	0.288026	1.17923	1.30462e-06
Ligilactobacillus	4.34527	3.20206e-34	0.345176	1	1.00693	0.316965	0.866969	0.704218	1.56202	0.000651148
Coriobacteriaceae UCG-002	-0.54286	0.977544	8.79878	5.63178e-12	7.52548	2.92515e-09	5.47344	6.5511e-05	5.52225	0.000170337
Turicibacter	-3.46523	0.00930388	0.70059	1	1.96604	0.976838	4.85911	0.0533078	8.63635	7.98903e-08
Lachnospiraceae_g	10.5875	2.49222e-102	0.305973	1	0.972136	2.95883e-05	1.06387	2.88559e-06	1.30314	4.49851e-09
Romboutsia	-3.93409	0.00157274	0.909008	0.994693	0.684004	1	6.17178	0.000444248	10.141	5.49542e-11
Muribaculum	5.24738	1.26231e-43	-0.00164902	1	-0.904317	0.38072	-0.683898	0.950829	-0.672062	0.974804
HT002	5.5408	2.16789e-09	-8.07326	1.78425e-10	-8.21097	1.87804e-10	-8.63145	1.9713e-11	-7.64357	4.89255e-09
Parabacteroides	4.3566	7.8096e-38	2.04399	1.50398e-08	1.61149	1.97556e-05	1.21613	0.00679415	2.80451	1.82584e-14
Oscillospiraceae_g	7.99519	1.11548e-67	-0.188063	1	-0.0760257	1	0.0804241	1	0.220556	1
Bilophila	5.21354	3.30722e-52	1.29827	0.000201591	1.83879	7.33337e-09	2.2761	1.18133e-12	3.56833	1.77619e-24
Parasutterella	3.40791	4.23515e-05	3.2463	0.0407819	0.54514	1	-4.42598	0.000602407	-6.33805	7.87287e-08
Bacteroides	5.08473	1.6149e-47	0.821803	0.402938	-1.09787	0.021183	-0.0909582	1	-0.601376	0.963103
Roseburia	8.71262	5.53191e-50	-1.46871	0.156303	-0.656003	1	-1.02937	0.997561	-0.204024	1
Lachnoclostridium	8.28796	4.28591e-82	1.54148	8.30203e-09	1.99583	1.8623e-13	1.9121	1.34549e-12	1.60385	2.50327e-09
Colidextribacter	7.61426	9.20715e-90	-0.0909745	1	0.294499	0.996906	0.798479	0.00105268	1.87082	1.86116e-17
Bacillus	-3.98772	0.00021196	0.769204	0.979356	0.489773	1	0.412685	0.986948	0.265806	1
A2	6.96526	2.78711e-47	1.28937	0.11906	2.07715	4.17689e-05	1.52902	0.0142273	1.54971	0.0103413
Staphylococcus	-4.02629	0.000167775	1.08316	0.953049	0.597634	0.986447	0.516083	0.975236	0.634467	0.975402
Oscillibacter	7.6051	4.92379e-74	-0.430195	1	-0.649311	0.582833	-0.206737	1	0.338054	1
Listeria	-4.02247	0.00033405	0.875301	0.946862	0.443843	1	0.690076	0.981947	0.401326	1
Escherichia-Shigella	-3.68306	0.000404935	0.763582	0.992653	0.949385	0.975318	1.40417	0.938316	1.79443	0.829672
Clostridia UCG-014_f_g	5.21129	3.70671e-34	1.48933	0.0282032	0.65014	1	-0.798276	1	-0.500911	1
Enterococcus	-4.07047	0.000140038	0.789963	0.970662	0.710391	0.986631	0.864915	0.971155	1.1557	0.96014
Lachnospiraceae UCG-001	5.12914	2.92221e-06	-2.47402	0.810999	-2.03785	0.989752	-3.43502	0.152507	-8.85869	5.8547e-09
Intestinimonas	6.67185	1.57856e-64	-0.74105	0.388926	-0.12506	1	0.730896	0.425302	1.56918	7.10186e-07
Mucispirillum	3.21845	4.42456e-06	-2.83066	0.0406286	-0.924064	1	1.85576	0.736297	3.16756	0.00451646
Dorea	0.832277	0.950773	1.59936	0.997929	-1.08135	1	4.60003	0.00598428	1.15132	1
Salmonella	-4.01313	0.000119234	0.753975	1	0.579385	0.996075	0.505402	1	0.515552	0.995074
Blautia	1.12948	0.855184	-2.90565	0.658382	-0.106755	1	2.34822	0.945829	3.40841	0.280562
[Eubacterium] coprostanoligenes group_g	1.51996	0.309726	1.71874	0.96117	1.80638	0.909656	2.47979	0.415493	1.47845	0.9907
Erysipelatoclostridium	1.1711	0.487886	2.5608	0.195546	1.6332	0.939277	1.02287	1	1.49762	0.964958
Candidatus Arthromitus	-3.40144	0.00174924	0.0276209	1	-0.0680855	0.993581	-0.0307467	0.987681	-0.366113	0.986031
GCA-900066575	6.15504	1.22743e-62	-0.232387	1	0.116584	1	0.737912	0.261402	0.839117	0.0670321
Lachnospiraceae UCG-006	5.86053	1.83817e-19	-3.04642	0.000493153	-2.01073	0.0646779	-1.66319	0.182564	-2.86241	0.000940339
Enterorhabdus	4.64515	1.32482e-19	-1.02076	0.525855	-0.451112	1	-0.892489	0.725616	-0.433399	1
Incertae Sedis	5.83887	3.65399e-67	-0.465274	0.896795	0.183927	1	0.761691	0.0313818	1.47909	9.10891e-09
Peptococcaceae_g	4.98813	2.51238e-61	0.893836	0.00313802	0.802369	0.0163838	0.891957	0.00324207	0.321629	1
Clostridium sensu stricto 1	-3.9374	0.000436539	0.770288	0.990951	0.448717	1	0.45476	1	2.6011	0.666139
Tuzzerella	-0.0950523	1	2.0039	0.855613	1.13434	0.983136	3.1963	0.159923	5.05497	0.000191668
Lachnospiraceae FCS020 group	5.97785	5.7161e-34	-2.1429	8.71972e-05	0.553324	1	-0.622302	1	-2.24482	4.16755e-05
Anaerotruncus	4.22611	3.70122e-12	-2.50027	0.00477424	-1.21846	0.971856	-1.27719	0.94643	-0.195049	1
RF39_f_g	-0.0256008	0.997143	2.2931	0.477777	3.39744	0.0109304	1.88692	0.799353	1.99101	0.739753
UCG-010_g	0.426018	0.902502	2.31032	0.0624728	2.34865	0.0515303	1.76215	0.403642	3.02202	0.00114669
Gastranaerophilales_f_g	2.04292	0.104802	-2.32641	0.680315	-2.01621	0.849172	-1.28067	1	-1.83653	0.931253
Rothia	-3.63392	0.000223467	0.901885	0.991085	1.11664	0.978892	2.28099	0.656659	3.43809	0.155861
Marvinbryantia	3.07946	0.00663998	-4.94381	0.00539852	-6.19501	0.000308512	-5.15871	0.00345382	-6.14019	4.06401e-05
Peptococcus	2.83676	7.73498e-10	-1.1275	0.575461	-0.230169	1	0.196776	1	2.41668	0.000196689
ASF356	6.78221	2.63501e-14	-2.54234	0.21233	-4.13874	0.00053031	-7.58773	3.17503e-12	-8.55169	3.10752e-12
Erysipelotrichaceae_g	3.29333	0.00016822	-0.425721	1	-1.48069	1	-0.256784	1	-2.28261	0.589052
Butyricicoccus	5.41921	1.40718e-10	-3.90924	0.00311385	-2.13646	0.82476	-3.87885	0.00473058	-3.45634	0.0181373
Clostridia vadinBB60 group_f_g	4.73577	1.27618e-12	-1.83105	0.718402	-0.888894	1	-0.756927	1	-1.26162	1
NK4A214 group	2.69254	9.36052e-07	-0.41033	1	-0.362677	1	-0.567897	1	0.0241746	1
Limosilactobacillus	2.24974	0.0519951	-5.49959	0.00123583	-5.43547	0.000568452	-5.86145	3.31506e-05	-5.72689	0.000816171
Rhodospirillales_f_g	-2.13377	0.169791	1.1585	0.997244	0.704801	0.984231	0.342589	1	-0.203408	1
Ruminococcaceae_g	4.5187	1.49572e-25	0.220028	1	0.771777	0.721731	0.240242	1	1.71097	0.00178773
Faecalibacterium	-3.32755	0.00218816	0.199746	1	0.399395	1	1.09615	0.987965	0.534608	1
Anaeroplasma	-1.28733	0.804117	-1.02615	1	2.97302	0.738207	0.296714	1	-1.89414	0.943104
Eggerthellaceae_g	1.50458	0.0634554	0.230834	1	-0.657065	1	-1.10204	0.988662	-0.865203	1
UBA1819	2.75225	0.000622072	-0.250571	1	1.25927	1	-0.930609	1	0.639277	1
Lachnospiraceae AC2044 group	-2.21914	0.141814	-1.23076	0.949688	-1.0823	0.955876	-1.1697	0.959381	-1.36127	0.960222
Lachnospiraceae UCG-004	4.65245	3.32829e-10	-4.73437	7.22475e-07	-3.69039	0.000419074	-1.34184	0.978839	-0.706332	1
UCG-009	1.62403	0.151973	-2.45417	0.355674	-3.15793	0.0588215	-0.163065	1	1.19259	1
UCG-005	2.23558	0.00985021	-2.60295	0.249241	-3.78222	0.00580733	-2.74818	0.190279	-0.585056	1
[Eubacterium] siraeum group	2.10007	0.107202	-5.36122	0.000656684	-5.50858	0.000782895	-5.50893	0.000582539	-5.79987	0.00200864
Mitochondria_g	-3.04512	0.00532764	-0.210237	1	-0.40441	0.998809	-0.448179	1	-0.57229	0.993937
Acetatifactor	1.50148	0.27527	-0.286495	1	2.44548	0.387025	1.96725	0.763404	-0.90297	0.988308
Agathobacter	-3.93477	7.77596e-05	0.396517	1	0.580175	0.986868	0.795817	0.972554	0.663311	0.974402
Ruminococcus	-0.782248	0.941162	0.476083	1	-2.54821	0.687264	-2.09952	0.791049	-2.28808	0.713406
Chloroplast_f_g	-2.85395	0.00596789	-0.602036	1	-0.613302	0.987247	-0.598445	1	-0.688404	0.97741
[Eubacterium] nodatum group	0.442975	0.98129	-2.41627	0.519595	-1.40878	0.961429	-2.08652	0.697928	1.01015	1
Dialister	-4.11594	7.5122e-05	0.733608	0.983802	0.571016	0.981443	0.875341	0.960958	0.418937	0.989995
Streptococcus	-3.9963	0.000149992	0.722897	1	0.72524	0.994523	1.37689	0.945658	1.29276	0.969325
[Eubacterium] xylanophilum group	2.99039	0.0160573	-3.47195	0.220715	-0.831186	1	0.174305	1	-2.68182	0.673715
Paraprevotella	-3.90008	0.000719982	0.393952	0.992324	0.499589	1	0.33185	0.994413	0.192682	1
Family XIII UCG-001	3.06604	0.000305919	-5.7332	3.05203e-06	-6.51126	7.88974e-07	-5.52734	6.49436e-06	-2.75526	0.151066
Fusicatenibacter	-4.03336	2.53454e-05	0.544086	0.969414	0.52047	1	0.719182	0.979738	0.640021	0.984742
Christensenellaceae R-7 group	-1.45535	0.489571	-1.19567	0.982162	-0.990407	0.968615	-1.61401	0.877375	-1.75777	0.856356
[Eubacterium] brachy group	0.10287	1	0.0069663	1	-0.281767	1	-0.874651	0.993847	0.054333	1
Anaerostipes	-3.8311	0.000320033	0.593981	0.975429	0.356189	0.986756	0.660193	0.983429	0.2668	0.999084
Oscillospira	0.874039	0.916428	-1.05487	1	-2.24539	0.711348	-0.68574	1	-4.25875	0.00745143
Subdoligranulum	-3.86609	0.000493219	0.395055	0.997342	0.64906	1	1.25394	0.926267	0.508765	1
Harryflintia	-0.862468	0.871527	0.0425618	1	0.237579	1	-0.653544	1	2.17466	0.684579
Erysipelotrichaceae UCG-003	-4.15934	6.34819e-05	0.611701	1	0.741364	0.9663	0.638206	0.985584	0.725441	0.966184
Candidatus Stoquefichus	-2.57881	0.0522432	-0.78856	0.984868	-0.89217	0.958813	-0.840702	0.998781	-1.17399	0.933116
[Eubacterium] eligens group	-4.09033	0.000179256	0.708235	0.991837	0.726516	0.997346	0.723332	0.961532	0.628523	0.990686
Lachnospiraceae ND3007 group	-4.08443	4.93572e-05	0.878378	0.97621	0.533831	0.994743	0.500802	1	0.421555	1
Prevotella_9	-3.79019	0.00249984	0.403773	0.998286	0.38433	0.989563	0.349517	0.986165	-0.0461689	1
[Eubacterium] hallii group	-3.89117	6.48897e-05	0.382458	1	0.60686	0.985822	0.454938	1	0.289226	0.990527
Odoribacter	-4.10865	0.000161056	0.772394	0.976491	0.695349	0.985323	0.488061	0.992868	0.640716	0.997265
UCG-003	0.18255	1	-3.62965	0.168574	-3.60699	0.188926	-3.64262	0.168615	-3.92166	0.0666582
Monoglobus	-2.30797	0.0878942	-0.897536	0.986999	-1.22632	0.983252	-1.11276	0.975216	-1.4437	0.87822
Collinsella	-3.8207	0.000314788	0.224526	0.986383	0.360099	0.987777	0.298435	0.985234	0.0355109	1
Lachnospira	-4.04395	0.000233118	0.714636	0.987158	0.631675	0.993313	0.635793	0.991082	0.394109	0.998688
Christensenellaceae_g	-2.84662	0.0142447	-0.538244	0.98755	-0.385382	1	-0.365861	0.980364	-0.756856	0.988424
Family XIII AD3011 group	-1.84963	0.223216	-0.513286	1	-0.820766	0.990935	-1.1153	0.980498	-1.34323	0.907627
Clostridia_o_f_g	-1.83902	0.317457	-0.291135	1	-0.092172	1	-0.373354	1	1.7213	0.911802
Anaerovorax	-3.23104	0.00343768	-0.157041	1	-0.221824	1	-0.220236	1	1.70326	0.870886
Defluviitaleaceae UCG-011	-3.99998	0.000108767	0.670062	1	0.483639	1	0.491259	0.990652	0.670716	0.985125
Lachnospiraceae UCG-010	-1.69396	0.393017	-1.51984	0.908282	-1.33239	0.951493	-1.12567	0.951469	-0.591735	0.990137
[Ruminococcus] gnavus group	-3.97197	0.000488579	0.58331	0.973041	0.486609	0.988981	0.39544	0.97789	0.575456	0.993586
Flavonifractor	-2.25051	0.0769136	-0.981119	0.973347	-1.19162	1	-0.73276	0.985522	-0.648076	0.98658
Lachnospiraceae NK4B4 group	-2.80912	0.012452	-0.585634	0.972405	-0.647233	1	-0.405969	0.998876	-0.711419	0.982461
[Eubacterium] ventriosum group	-4.00635	9.80868e-05	0.619733	0.987867	0.510561	0.994706	0.617893	1	0.163134	0.989215
Paludicola	-2.64074	0.0202875	-0.890258	0.97921	-0.75145	0.993537	-0.849446	0.989185	-1.06756	0.969097
Tyzzerella	-2.6068	0.0448547	-0.833777	0.979181	-0.673937	1	-0.456136	0.9865	-1.12827	0.962536
Barnesiella	-3.95132	6.09783e-05	0.484667	0.992509	0.558964	0.994846	1.09282	0.987716	0.443946	1
Klebsiella	-3.96187	0.000202417	0.702668	0.984402	0.713068	0.984457	0.414522	0.999831	0.612417	0.996364
Acinetobacter	-3.22157	0.0141996	-0.221386	0.995833	0.314031	1	0.159475	1	0.316148	1
Anaerofustis	-3.30634	0.00288297	-0.118844	1	0.300987	1	-0.079165	0.998488	-0.433681	1
[Clostridium] methylpentosum group_g	-4.09727	9.14142e-05	0.647528	0.995515	0.565225	0.986335	0.625465	0.992185	1.21275	0.924628
Cloacibacterium	-3.82649	0.00114408	0.429877	1	0.446	0.992129	0.573544	1	0.427118	1
Coprococcus	-4.07781	0.000329921	0.657679	0.980507	0.710871	0.995516	0.572173	0.986947	0.401233	0.986858
[Ruminococcus] torques group	-4.01055	9.20923e-05	0.708689	0.978125	0.677842	0.987221	0.559584	0.999141	0.256162	1
UCG-002	-3.77754	0.000121218	0.318371	0.994139	0.337274	0.98654	0.707295	0.975201	0.519366	0.99864
Ottowia	-3.76609	0.000914722	0.413848	1	0.288183	1	0.205088	0.999676	0.163496	1
Veillonellaceae_g	-3.72645	0.000150342	0.395526	1	0.10298	0.988296	0.590222	0.987506	0.40869	0.967621
Leifsonia	-4.05133	8.64678e-05	0.590939	0.992112	0.838114	0.963106	0.434799	1	0.7331	0.972298
0319-6G20_f_g	-4.09152	5.43279e-05	0.871377	0.978578	0.82365	0.979022	0.522551	0.998817	0.436392	0.981801
Enhydrobacter	-4.148	0.000194879	0.928749	0.987798	0.666074	0.98107	0.830029	0.980378	0.412649	0.962818
Pseudomonas	-4.01215	0.00010925	0.63954	1	0.630527	0.987667	0.575655	1	0.434519	1
Aquabacterium	-4.01901	9.40596e-05	0.583435	0.984223	0.727134	0.993664	0.423281	0.9938	0.381652	0.994595
Anoxybacillus	-3.77385	0.000176072	0.441933	0.98473	0.371641	0.986378	0.312397	0.988544	0.226555	0.992987
Caulobacteraceae_g	-3.85464	0.000335657	0.61479	0.990922	0.438049	1	0.657123	0.973571	0.0636318	0.991995
Arthrobacter	-4.14581	7.47405e-05	0.806576	0.93668	0.648453	0.96213	0.650998	0.991685	0.805099	0.979112
Bacteria_p_c_o_f_g	-3.90608	0.000133508	0.499962	0.967823	0.34281	0.989042	0.230483	0.970881	0.330745	1
Geobacillus	-3.92039	0.000326722	0.423185	0.985333	0.472988	1	0.375219	1	0.0705841	0.998131
Enterobacteriaceae_g	-4.10141	4.40817e-05	0.855651	0.978097	0.487091	0.989863	0.714726	0.993051	0.369775	0.978842
Halomonas	-4.06288	0.000341357	0.916427	0.984952	0.494979	0.98734	0.602153	0.960435	0.430343	1
Tepidimonas	-3.76468	0.00129507	0.347131	0.98628	0.369325	1	0.234596	0.994276	0.0910278	1
Sphingobacterium	-3.80384	0.000375246	0.289388	1	0.255282	1	0.168454	1	0.169506	1
Mycobacterium	-3.87323	8.78039e-05	0.475987	0.985455	0.466852	0.995871	0.410666	0.993161	0.304483	0.993148
Lachnospirales_f_g	-4.13374	3.8834e-05	0.721933	0.985074	0.6963	0.980262	0.716229	0.987416	0.702061	0.975587
Lawsonella	-4.19288	0.00019321	0.773162	0.992863	0.905851	0.960644	0.55661	0.980824	0.52772	0.990292
Paracoccus	-4.2297	0.000117775	0.922814	0.993585	0.725745	0.98861	0.80418	1	0.502357	0.980029
Caproiciproducens	-4.04075	0.000408822	0.538959	0.988413	0.53893	1	0.465851	1	0.143355	1

## Sheet: Suppl. Table S2
Supplementary Table S2 - Correlations of microbiome profiles and SCFA/BCFA concentrations in the caecum
					correlation (Pearson's r) with concentration of the following metabolite
Cluster *	ASV-ID	Phylum	Family	Species	Acetate	Propionate	Butyrate	Valerate	Isobutyrate	Isovalerate/2-Methylbutyrate
high_BCFA	ASV0019	Bacteroidota	Rikenellaceae	Alistipes_s	-0.190522	-0.219177	-0.29614	0.237486	0.39313	0.427258
high_BCFA	ASV0052	Bacteroidota	Rikenellaceae	Alistipes_s	-0.186766	-0.12761	-0.212146	0.148189	0.338054	0.403409
high_BCFA	ASV0106	Firmicutes	Oscillospiraceae	Colidextribacter_s	-0.16751	-0.160294	-0.242618	0.172166	0.345681	0.408135
high_BCFA	ASV0001	Firmicutes	Erysipelotrichaceae	Faecalibaculum rodentium	-0.330582	-0.323238	-0.477072	-0.0543664	0.221042	0.292514
high_BCFA	ASV0013	Firmicutes	Erysipelotrichaceae	Faecalibaculum rodentium	-0.314786	-0.309393	-0.477762	-0.05452	0.233224	0.294986
high_BCFA	ASV0027	Firmicutes	Lachnospiraceae	Lachnospiraceae_g_s	-0.216377	-0.286017	-0.318368	0.137772	0.366006	0.455449
high_BCFA	ASV0069	Firmicutes	Lachnospiraceae	Lachnospiraceae_NK4A136_group_s	-0.262642	-0.260384	-0.298005	0.158742	0.432504	0.425233
high_BCFA	ASV0005	Bacteroidota	Muribaculaceae	Muribaculaceae_g_s	-0.339185	-0.219555	-0.50569	-0.205399	-0.0212446	0.0259876
high_BCFA	ASV0046	Bacteroidota	Muribaculaceae	Muribaculaceae_g_s	-0.0683578	0.00647662	0.021238	0.366307	0.409555	0.329622
high_BCFA	ASV0124	Firmicutes	Oscillospiraceae	Oscillibacter_s	-0.163595	-0.184616	-0.253024	0.25149	0.430994	0.407514
high_BCFA	ASV0085	Firmicutes	Lachnospiraceae	Roseburia_s	-0.21717	-0.279198	-0.349469	0.135746	0.353736	0.477989
high_BCFA	ASV0175	Firmicutes	Lachnospiraceae	Tuzzerella_s	-0.0606764	-0.0518041	-0.172687	0.311888	0.463161	0.489279
high_SCFA	ASV0042	Bacteroidota	Rikenellaceae	Alistipes_s	0.20092	0.174138	0.497405	-0.00124886	-0.165788	-0.263079
high_SCFA	ASV0219	Firmicutes	Lachnospiraceae	ASF356_s	0.266786	0.226163	0.477746	0.152315	-0.0333389	-0.185374
high_SCFA	ASV0080	Firmicutes	Lachnospiraceae	Lachnospiraceae_g_s	0.240183	0.274711	0.538465	0.110432	-0.136136	-0.251802
high_SCFA	ASV0087	Firmicutes	Lachnospiraceae	Lachnospiraceae_NK4A136_group_s	0.334306	0.336361	0.576922	0.150347	-0.00163132	-0.17836
high_SCFA	ASV0092	Firmicutes	Lachnospiraceae	Lachnospiraceae_NK4A136_group_s	0.322216	0.332978	0.560959	0.144891	-0.00185113	-0.177074
high_SCFA	ASV0148	Firmicutes	Lachnospiraceae	Lachnospiraceae_NK4A136_group_s	0.287318	0.288552	0.50706	0.0409319	-0.154575	-0.218812
high_SCFA	ASV0149	Firmicutes	Lachnospiraceae	Lachnospiraceae_NK4A136_group_s	0.328473	0.207571	0.467738	0.173601	-0.0410752	-0.220988
high_SCFA	ASV0165	Firmicutes	Lachnospiraceae	Lachnospiraceae_NK4A136_group_s	0.344429	0.220678	0.486413	0.197209	-0.02518	-0.214547
high_SCFA	ASV0188	Firmicutes	Lachnospiraceae	Lachnospiraceae_NK4A136_group_s	0.25508	0.223297	0.442991	0.0610267	-0.121901	-0.192904
high_SCFA	ASV0250	Firmicutes	Lachnospiraceae	Lachnospiraceae_NK4A136_group_s	0.293573	0.274509	0.45873	0.213013	0.0038361	-0.148901
high_SCFA	ASV0098	Firmicutes	Lachnospiraceae	Lachnospiraceae_UCG-001_s	0.128923	0.20366	0.433559	0.0231438	-0.0234951	-0.086354
high_SCFA	ASV0197	Firmicutes	Lachnospiraceae	Lachnospiraceae_UCG-001_s	0.137848	0.21592	0.436734	0.02973	-0.0188405	-0.084035
high_SCFA	ASV0140	Firmicutes	Lachnospiraceae	Lachnospiraceae_UCG-006_s	0.184202	0.225041	0.450091	-0.00689538	-0.222552	-0.266138
high_SCFA	ASV0003	Bacteroidota	Muribaculaceae	Muribaculaceae_g_s	0.327895	0.374299	0.594177	0.154307	-0.0577974	-0.234028
high_SCFA	ASV0023	Bacteroidota	Muribaculaceae	Muribaculaceae_g_s	0.411088	0.320633	0.486167	0.160628	-0.00127073	-0.137063
high_SCFA	ASV0045	Bacteroidota	Muribaculaceae	Muribaculaceae_g_s	0.436029	0.345952	0.548613	0.155093	-0.00966386	-0.15757
high_SCFA	ASV0061	Bacteroidota	Muribaculaceae	Muribaculaceae_g_s	0.379493	0.336241	0.6984	0.186787	-0.0127497	-0.12842
high_SCFA	ASV0018	Bacteroidota	Prevotellaceae	Prevotellaceae_UCG-001_s	0.360614	0.449119	0.554252	0.138173	-0.0636937	-0.24809
* clusters and colours correspond to figure 5

## Sheet: Suppl. Table S3
Supplementary Table S3: Composition of AIN-based experimental diets [g/kg]
Compound	AIN93G	70S	50S	30S
Corn starch	397	347	347	347
Casein	200	200	200	200
Maltodextrin	132	107	107	107
Sucrose	100	75	75	75
Soy bean oil	70	70	70	70
Cellulose	50	45	75	105
Synergy1*	-	52.5	37.5	22.5
Pectin*	-	52.5	37.5	22.5
Mineral Mix	35	35	35	35
Vitamin Mix	10	10	10	10
L-Cystine	3	3	3	3
Choline Bitartrate	2.5	2.5	2.5	2.5
THBQ	0.01	0.01	0.01	0.01
Energy content [MJ/kg]	16.2	14.7	14.6	14.6
Ingredients of the chow diet were: wheat and wheat products, soybean products, barley, minerals, oat hulls, sugar beet pulp, vitamins and trace elements, L-lysin HCl, DL-methionine

## Sheet: Suppl. Table S4
Supplementary Table S4 : Overview of the primer sequences and PCR conditions.
Gene		sequence 5'-3'	primer concentration [µM]	annealing temperature, time
(tissue)				(tissue)
E-Cadherin	forward	atcctcgccctgctgatt	0.6	60°C, 30 sec
(colon, ileum)	reverse	accaccgttctcctccgta		60°C, 1 min (ileum)
JAM-A	forward	cccgagaacgagtccatcaa	0.6	60°C, 1 min
(colon, ileum)	reverse	ggagctgtgatctggctgtt		60°C, 30 sec (ileum)
MUC-2	forward	gaagccagatcccgaaacca	0.6	55°C, 1 min
(ileum)	reverse	gaatcggtagacatcgccgt
Occludin	forward	gtccgtgaggccttttga	0.6	60°C, 1 min
(colon, ileum)	reverse	ggtgcataatgattgggtttg
ZO-1	forward	actcccacttccccaaaaac	0.6	60°C, 1 min
(colon, ileum)	reverse	ccacagctgaaggactcaca
β-Actin	forward	cattgctgacaggatgcagaagg	0.6	60°C, 1 min
(colon)	reverse	tgctggaaggtggacagtgagg
Ppia	forward	catacaggtcctggcatcttgtc	0.6	60°C, 1 min
(ileum)	reverse	agaccacatgcttgccatccag
Rplp0	forward	gcttcgtgttcaccaaggagga	0.6	60°C, 1 min
(colon)	reverse	gtcctagaccagtgttctgagc
Tbp	forward	ccttgtacccttcaccaatgac	0.6	60°C, 1 min
(ileum)	reverse	acagccaagattcacggtaga
Abbr.: + elongation - additional elongation at 72°C (30 sec); italic – reference gene.

## Sheet: Suppl. Table S5
Supplementary Table S5 - List of oligonucleotides used for amplification and sequencing of the 16S rRNA gene V4 region
Type	name	sequence	index	length
PCR fwd primer	V4F-SB501	AATGATACGGCGACCACCGAGATCTACACCTACTATATATGGTAATTGTGTGYCAGCMGCCGCGGTAA	CTACTATA	68
PCR fwd primer	V4F-SB502	AATGATACGGCGACCACCGAGATCTACACCGTTACTATATGGTAATTGTGTGYCAGCMGCCGCGGTAA	CGTTACTA	68
PCR fwd primer	V4F-SB503	AATGATACGGCGACCACCGAGATCTACACAGAGTCACTATGGTAATTGTGTGYCAGCMGCCGCGGTAA	AGAGTCAC	68
PCR fwd primer	V4F-SB504	AATGATACGGCGACCACCGAGATCTACACTACGAGACTATGGTAATTGTGTGYCAGCMGCCGCGGTAA	TACGAGAC	68
PCR fwd primer	V4F-SB505	AATGATACGGCGACCACCGAGATCTACACACGTCTCGTATGGTAATTGTGTGYCAGCMGCCGCGGTAA	ACGTCTCG	68
PCR fwd primer	V4F-SB506	AATGATACGGCGACCACCGAGATCTACACTCGACGAGTATGGTAATTGTGTGYCAGCMGCCGCGGTAA	TCGACGAG	68
PCR fwd primer	V4F-SB507	AATGATACGGCGACCACCGAGATCTACACGATCGTGTTATGGTAATTGTGTGYCAGCMGCCGCGGTAA	GATCGTGT	68
PCR fwd primer	V4F-SB508	AATGATACGGCGACCACCGAGATCTACACGTCAGATATATGGTAATTGTGTGYCAGCMGCCGCGGTAA	GTCAGATA	68
PCR fwd primer	V4F-SD501	AATGATACGGCGACCACCGAGATCTACACAAGCAGCATATGGTAATTGTGTGYCAGCMGCCGCGGTAA	AAGCAGCA	68
PCR fwd primer	V4F-SD502	AATGATACGGCGACCACCGAGATCTACACACGCGTGATATGGTAATTGTGTGYCAGCMGCCGCGGTAA	ACGCGTGA	68
PCR fwd primer	V4F-SD503	AATGATACGGCGACCACCGAGATCTACACCGATCTACTATGGTAATTGTGTGYCAGCMGCCGCGGTAA	CGATCTAC	68
PCR fwd primer	V4F-SD504	AATGATACGGCGACCACCGAGATCTACACTGCGTCACTATGGTAATTGTGTGYCAGCMGCCGCGGTAA	TGCGTCAC	68
PCR fwd primer	V4F-SD505	AATGATACGGCGACCACCGAGATCTACACGTCTAGTGTATGGTAATTGTGTGYCAGCMGCCGCGGTAA	GTCTAGTG	68
PCR fwd primer	V4F-SD506	AATGATACGGCGACCACCGAGATCTACACCTAGTATGTATGGTAATTGTGTGYCAGCMGCCGCGGTAA	CTAGTATG	68
PCR fwd primer	V4F-SD507	AATGATACGGCGACCACCGAGATCTACACGATAGCGTTATGGTAATTGTGTGYCAGCMGCCGCGGTAA	GATAGCGT	68
PCR fwd primer	V4F-SD508	AATGATACGGCGACCACCGAGATCTACACTCTACACTTATGGTAATTGTGTGYCAGCMGCCGCGGTAA	TCTACACT	68
PCR rev primer	V4R-SB701	CAAGCAGAAGACGGCATACGAGATAAGTCGAGAGTCAGTCAGCCGGACTACNVGGGTWTCTAAT	AAGTCGAG	64
PCR rev primer	V4R-SB702	CAAGCAGAAGACGGCATACGAGATATACTTCGAGTCAGTCAGCCGGACTACNVGGGTWTCTAAT	ATACTTCG	64
PCR rev primer	V4R-SB703	CAAGCAGAAGACGGCATACGAGATAGCTGCTAAGTCAGTCAGCCGGACTACNVGGGTWTCTAAT	AGCTGCTA	64
PCR rev primer	V4R-SB704	CAAGCAGAAGACGGCATACGAGATCATAGAGAAGTCAGTCAGCCGGACTACNVGGGTWTCTAAT	CATAGAGA	64
PCR rev primer	V4R-SB705	CAAGCAGAAGACGGCATACGAGATCGTAGATCAGTCAGTCAGCCGGACTACNVGGGTWTCTAAT	CGTAGATC	64
PCR rev primer	V4R-SB706	CAAGCAGAAGACGGCATACGAGATCTCGTTACAGTCAGTCAGCCGGACTACNVGGGTWTCTAAT	CTCGTTAC	64
PCR rev primer	V4R-SB707	CAAGCAGAAGACGGCATACGAGATGCGCACGTAGTCAGTCAGCCGGACTACNVGGGTWTCTAAT	GCGCACGT	64
PCR rev primer	V4R-SB708	CAAGCAGAAGACGGCATACGAGATGGTACTATAGTCAGTCAGCCGGACTACNVGGGTWTCTAAT	GGTACTAT	64
PCR rev primer	V4R-SB709	CAAGCAGAAGACGGCATACGAGATGTATACGCAGTCAGTCAGCCGGACTACNVGGGTWTCTAAT	GTATACGC	64
PCR rev primer	V4R-SB710	CAAGCAGAAGACGGCATACGAGATTACGAGCAAGTCAGTCAGCCGGACTACNVGGGTWTCTAAT	TACGAGCA	64
PCR rev primer	V4R-SB711	CAAGCAGAAGACGGCATACGAGATTCAGCGTTAGTCAGTCAGCCGGACTACNVGGGTWTCTAAT	TCAGCGTT	64
PCR rev primer	V4R-SB712	CAAGCAGAAGACGGCATACGAGATTCGCTACGAGTCAGTCAGCCGGACTACNVGGGTWTCTAAT	TCGCTACG	64
PCR rev primer	V4R-SD701	CAAGCAGAAGACGGCATACGAGATACCTAGTAAGTCAGTCAGCCGGACTACNVGGGTWTCTAAT	ACCTAGTA	64
PCR rev primer	V4R-SD702	CAAGCAGAAGACGGCATACGAGATACGTACGTAGTCAGTCAGCCGGACTACNVGGGTWTCTAAT	ACGTACGT	64
PCR rev primer	V4R-SD703	CAAGCAGAAGACGGCATACGAGATATATCGCGAGTCAGTCAGCCGGACTACNVGGGTWTCTAAT	ATATCGCG	64
PCR rev primer	V4R-SD704	CAAGCAGAAGACGGCATACGAGATCACGATAGAGTCAGTCAGCCGGACTACNVGGGTWTCTAAT	CACGATAG	64
PCR rev primer	V4R-SD705	CAAGCAGAAGACGGCATACGAGATCGTATCGCAGTCAGTCAGCCGGACTACNVGGGTWTCTAAT	CGTATCGC	64
PCR rev primer	V4R-SD706	CAAGCAGAAGACGGCATACGAGATCTGCGACTAGTCAGTCAGCCGGACTACNVGGGTWTCTAAT	CTGCGACT	64
PCR rev primer	V4R-SD707	CAAGCAGAAGACGGCATACGAGATGCTGTAACAGTCAGTCAGCCGGACTACNVGGGTWTCTAAT	GCTGTAAC	64
PCR rev primer	V4R-SD708	CAAGCAGAAGACGGCATACGAGATGGACGTTAAGTCAGTCAGCCGGACTACNVGGGTWTCTAAT	GGACGTTA	64
PCR rev primer	V4R-SD709	CAAGCAGAAGACGGCATACGAGATGGTCGTAGAGTCAGTCAGCCGGACTACNVGGGTWTCTAAT	GGTCGTAG	64
PCR rev primer	V4R-SD710	CAAGCAGAAGACGGCATACGAGATTAAGTCTCAGTCAGTCAGCCGGACTACNVGGGTWTCTAAT	TAAGTCTC	64
PCR rev primer	V4R-SD711	CAAGCAGAAGACGGCATACGAGATTACACAGTAGTCAGTCAGCCGGACTACNVGGGTWTCTAAT	TACACAGT	64
PCR rev primer	V4R-SD712	CAAGCAGAAGACGGCATACGAGATTTGACGCAAGTCAGTCAGCCGGACTACNVGGGTWTCTAAT	TTGACGCA	64
Read 1 sequencing primer	V4-R1	TATGGTAATTGTGTGYCAGCMGCCGCGGTAA		31
Read 2 sequencing primer	V4-R2	AGTCAGTCAGCCGGACTACNVGGGTWTCTAAT		32
Index sequencing primer	V4-Index	ATTAGAWACCCBNGTAGTCCGGCTGACTGACT		32

## Sheet: Suppl. Table S6
Supplementary Table S6 - Conditions for sequencing of the libraries
Run name	Type	Start date	sequencing kit	final concentration (pM)	addition of PhiX-DNA (mol-%)	R1 cycles	I1 cycles	I2 cycles	R2 cycles
BALMyko3	dual index	2021-09-24	MiSeq Reaction Kit v3	8	20	301	8	8	301
BALfaeces2	dual index	2021-04-23	MiSeq Reaction Kit v3	8	20	301	8	8	301
BALMyko	dual index	2020-10-30	MiSeq Reaction Kit v2	8	10	251	8	8	251
Mix0720	dual index	2020-07-17	MiSeq Reaction Kit v2	10	10	251	8	8	251
BAL	dual index	2020-07-10	MiSeq Reaction Kit v2	10	10	251	8	8	251
